# Supplementary material for: Recovery of Precious Metals: A Promising Process Using Supercritical Carbon Dioxide and CO2-Soluble Complexing Polymers for Palladium Extraction from Supported Catalysts
Source: Molecules. 2023 Aug 30;28(17):6342. doi: 10.3390/molecules28176342 (PMC10488959; doi:10.3390/molecules28176342)
Supplement: Supplementary file 1 [file molecules-28-06342-s001.zip]

Archive with 1 entries (1 files):
- molecules-2509913-supplementary.pdf
